# Supplementary material for: Potential impact of co-payment at point of care to influence emergency department utilization
Source: PeerJ. 2016 Jan 21;4:e1544. doi: 10.7717/peerj.1544 (PMC4727971; doi:10.7717/peerj.1544)
Supplement: Supplemental Information 1 [file peerj-04-1544-s001.xlsx]

## Sheet: Sheet1
Potential Impact of Co-Payment on Decision to Present to the Emergency Department by Chief Complaint—A Point of Care Survey
Data Collection
Subject Number	Survey Collector Name	Participation Status	Gender	Age (< 89 years)	Age (> 89 years)	Race	Yearly Income	Highest Level of Education	Highest Level of Education	Insurance	Symptom	Question 8	Question 9	Question 10	Question 11
1	Ha	1	0	25	2	2	1	2		7	2	0	3	0	0
2	Ha	1	1	23	2	2	1	4		2	3	1	3	0	0
3	Ha	1	1	64	2	2	1	2		1	12	0	4	0	2
4	Ha	1	1	56	2	2	1	1		3	11	1	3	0	3
5	Ha	1	1	38	2	2	1	1		7	8	0	3	1	2
6	Ha	1	1	42	2	2	2	4		4	8	0	3	1	4
7	Ha	1	1	29	2	2	1	2		7	2	0	1	0	4
8	Ha	1	1	47	2	1	1	4		2	5	0	3	0	1
9	Ha	1	0	23	2	2	2	2		1	12	0	1		7
10	Ha	1	0	24	2	2	1	5		3	11	0	3	0	0
11	Melhus	1	1	31	2		1	1		6	2	0	3	0	3
12	Stansbury	1	0	58	2		4	2		6	12	0	2	0	1
13	Stansbury	1	1	29	2	2	1	1		2	2	1	4	1
14	Stansbury	1	1	52	2		2			6	5	0	3	0	3
15	Stansbury	1		87	2	1	5	5		4	8	0	1		4
16	Stansbury	1	1	19	2	2	3	1			12	0	2	0
17	Stansbury	1	1	61	2	1	1	2		2	11	0	4	1	1
18	Stansbury	1	1	57	2	2	1	2		1	12	0	1	1	0
19	Stansbury	1	1	19	2	2	1	3		4	12	0	1	0	3
20	Stansbury	1	1	18	2	2		2		3	2	1	3	0	3
21	Stansbury	1	0	31	2	2	1	1		2	3	0	4	0	4
22	Brunson	1	1	74	2	2	1	2		5	1	1	2	1	5
23	Loesher	1	1	29	2	2	1	2		6	2	0	4	0	1
24	Melhus	1	0	17	2	2	1	1		3	3	0	3	1	5
25	Melhus	1	1	34	2	2	1	1		2	2	0	3	0
26	Loesher	1	1	30	2	2	1	2		5	2	0	3	0	2
27	Loesher	1	1	25	2	1	5	3		1	2	0	3	1	3
28	Stansbury	1	0	63	2	1	1	2		2	7	1	4	0	0
29	Stansbury	1	0	47	2	1	1	2		6	12	0	2	0
30	Melhus	1	0	34	2	2	3	2		6	12	0	3	0	0
31	Melhus	1	1	26	2	2	2	2		5	2	1	3	0	2
32	Melhus	1	1	59	2	2	3	2		1	1	1	3	0	3
33	Close	1	1	32	2	1	1	4		6	2	0	3	0	0
34	Close	1	0	30	2	2	2	3		1	2	0	3	1	3
35	Loesher	1	1	61	2	2	4	2		6	10	1	3	0	1
36	Baum	1	1		2	1	1	2		3	4	0
37	Baum	1	1	60	2	2	3	4		5	1	1	4	1	8
38	Prie	1	0	31	2	2	1	2		6	3	0	2		0
39	Campbell	1	1	59	2	1	1	1		2	12	0	3	0
40	Brunson	1	0	37	2	2	3	2		1	2	1	3	1	6
41	Brunson	1	1	28	2	2	1	1		6	2	0	3		2
42	Prie	1	1	56	2	2	1			3	7	1	3		9
43	Matthews	1	1	32	2	2	1	2		3	2	0	3	0	4
44	Brunson	1	1	58	2	1	3	4		1	12	1	3	1	3
45	Brunson	1	1	39	2	2	1	2		6	12	0	3		1
46	Melhus	1			2		1	1	2		8	0	3	0	3
47	Dewey	1	1	58	2	5	1	4		4	2	0	1		0
48	Brunson	1	1	51	2	2		2		3	2	0	4	0	1
49	Brunson	1	1	43	2	2	1	2		2	1	0	3	0	4
50	Sherri	1	1	55	2	2	2	4			1	1	2	0	0
51	Sherri	1	0	31	2	6	1	4	2		5	1	4		2
52	Sherri	1	0	33	2	2	1	1	6		8	0	3		3
53	Sherri	1	1	57	2	2	1	1	3,5		12	1	3	0	4
54	Padalecki	1	1		2	2	1	1		2	6	0	3	0	0
55	Brunson	1	1	28	2	2	1	2		6	8	0	3	0	0
56	Baum	1	1		2	2	2	2		3	11		3	0	0
57	Sherri	1	0	19	2	2	1	2		6	5	1	2	0	0
58	Nguyen	1	1	24	2	2	1	2		6	11	0	3	0	0
59	Padalecki	1	1		2		1	2	4	7	8	1	3	0	3
60	Brunson	1	0	39	2	2	1	4		6	3	0	4	0	0
61	Melhus	4	1	64	2
62	Brunson	1	1	52	2	2	3	5	1		1	1	1	1	6
63	Prie	1	0	39	2	2	2	1		1	12	0	3		6
64	Prie	1	1	84	2	1	1	6		1	12	1	1		4
65	Sherri	1	1	24	2	5	1	4		6	3	0	2	0	0
66	Baum	1	1	59	2	1	1	4		3	2	1	4	0	0
67	Baum	1	1	50	2	5	1	5		3	12	1	3	0	0
68	Melhus	1	0	54	2	2	1	1		5	2	0	3	1
69	Sherri	1	1	55	2	1	5	5		6	5	1	4		4
70	Melhus	1	0	35	2	1	1	5		2	2	0	3	0	0
71	Melhus	1	0		2	2	1	2		1	2	0	3		6
72	Melhus	1	0	21	2	2	1	1		6	1	0	3		1
73	Sherri	1	1		2	2	1	2		3	1	0	3		2
74	Sherri	1	1	71	2	1	3	4		5	3	1	1
75	Massey	1	0	38	2	2	1	1		6	3	0	1	0	0
76	Baum	1	0	50	2	2	1	1		1	3	1	2	0	0
77	Campbell	1	1	44	2	2		2		2	8	1		0	1
78	Close	1	0	37	2	2	3	5		1	2	1	4	0	2
79	Close	1	0	51	2	1	1	2		6	3	0	1	0	6
80	Close	1	1	20	2	2	2	3		6	1	0	2	0	3
81	Jessica	1	0	19	2	1	1	3		1	8	0	3	1	8
82	Colvin	1	1	43	2	2	1	2		2	1	0	4	1	5
83	Jessica	1		43	2	1		2		6
84	Jessica	1	1	50	2	2	2	1		2	11	0	4	0	3
85	Colvin	1	1	62	2	1	1	2		2	3	0	1	1	2
86	Campbell	1	1	80	2	2	1	1		1	11	0	2	0	6
87	Campbell	1	0	67	2	2	1	3		1	11	0	1	0	2
88	Jessica	1	0	53	2	2	1	1		2	12	0	3	0	0
89	Jessica	1	1	66	2	3		1		3	8	0	3	0	0
90	Colvin	1	1	34	2	2	1	1		2	2	0	3	0	2
91	Massey	1	0	29	2	2	2	2		6	2	0	1	0	3
92	Baum	1	0	37	2	2	1	1		6	1	0	1	1
93	Baum	1	0	37	2	2	1	3		2	1	`0	4	1	1
94	Tomaree	1	1	20	2	1	3	3	1		2	0	3	1	5
95	Tomaree	1	1	31	2	5	1	1		6	2	0	3	0	0
96	Jessica	1	1	47	2	5	2	2		2	1	0	4	0	1
97	Harrell	1	1	49	2	2	1	1		6	11	1	3	0	0
98	Melhus	1	1	53	2	1	1	1		6	11	0	3	0	1
99	Brunson	1	1	44	2	2	1	2		2	1	1	4	0	0
100	Brunson	1	1	23	2	2	1	1		6	11	0	2	0	0
101	Brunson	2			2
102	Brunson	1	1		2	2	1	1		6	2	0	3		1
103	Brunson	4			2
104	Close	1	0	34	2	5	5	5		1	1	1	3	1	6
105	Remme	1	1	36	2	2		2		3	1	0	4	0	3
106	Remme	1	1	20	2	2	1	3	2		2	0	1		0
107	Remme	1	0	28	2	2	1	2		6	2	0	2	0	0
108	Remme	1	0	49	2	2	3	1		1	5	0	3	0	5
109	Remme	1	0	22	2	1	1	1		6	12	0	4	0	3
110	Remme	1	1	20	2	2	1	3	6		2	0	2	0	3
111	Brunson	1	0		2	1	1	2		4	2	0	4	1	5
112	Padalecki	1		30	2	1	2	3		3
113	Newby	4			2
114	Newby	3			2
115	Matthews	2			2
116	Matthews	1	0	31	2	2	1	1		2	2	1	3	0	1
117	Melhus	2			2
118	Matthews	1	1	31	2	2	1	1		3	12	0	3	0	0
119	Newby	1	0	48	2	1	1	2		3	1	0	3	0	1
120	Matthews	1	0	57	2	2	1	1		2	11	0	1		2
121	Melhus	1	1	48	2	2	4	4		1	2	1	1	1	6
122	Stansbury	1	0	34	2	2	1	3		2	7	0	2		1
123	Prie	1	0	59	2	2	1	4		2	12	1	2
124	Melhus	1	0	24	2	1	1	3		2	12	0	4	0	1
125	Melhus	1	0	84	2	1		2		3	12	0	2	1	0
126	Stansbury	1	0	27	2	1	2	2		6	11	0	3	0	6
127	Remme	1	1	33	2	2	1	3		3	1	0	4	0	0
128	Matthews	1	0	38	2	1	1	2		6	12	0	3	0	2
129	Stansbury	1	0	53	2	1	1	4		6	3	0	1	0
130	Stansbury	1	0	33	2	2	1	1		2	5	1	1	0	1
131	Stansbury	1	0	32	2	2	3	4		1	2	0	1	1	3
132	Stansbury	1	1	38	2	1	3	3	2		8	0	3	0	4
133	Stansbury	1	1	42	2	2	2	1		1	12	1	3	1	4
134	Stansbury	1	1	35	2	5	1	3		6	3	0	3	0	3
135	Stansbury	1	1	46	2	2	2	1		6	3	0	3	0	4
136	Stansbury	1	0	43	2	5	3	3			3	0	1		4
137	Stansbury	1	1	46	2	1	2	3		6	8	0	3	0	3
138	Baum/Schmickrath	1	0	33	2	1	3	2		1	12	1	2		4
139	Baum/Herrick	1	1	53	2	2	1	4		7	12	1	1		2
140	Baum/K.Leeson	1	0	35	2	2	2	2		1	4	1	1
141	Baum/Schmickrath	1	1	66	2	2	2	2		5	5	1	1
142	Baum/K.Leeson	1	1	36	2	2	1	1		2	2	0	3	1	2
143	Baum	1		48	2	1	1			6	2	0	2	0	0
144	Baum	1	1	53	2	1	2	3		6	1	0	1	0	6
145	Baum	1	1	45	2	2	5	4		1	2	0	2	0	1
146	Baum/K.Leeson	1	0	61	2	2	1	4		5	1	1	4	1	0
147		1	0	59	2	2	1	2		4	2	0	1	0	0
148	Melkus/B.Leeson	1	1	44	2	1	1	1		6	2	0	3	0	3
149	Melkus/B.Leeson	1	1	41	2	2	1	1		2	12	1	1
150	Melkus/Gest	1	1	22	2	2	1	2		7	6	0	3		0
151	Nguyen	1	0	62	2	2	1	3		1	11	1	3	0	0
152	Melkus/K.Leeson	1	0	23	2	2	1	4		2	12	1	3
153	Melkus/K.Leeson	1	0	54	2	2	3	1		7	2	0	1		6
154	Melkus/Hensley	1	1	26	2	2	1	1		3	2	0	3		0
155	Melkus/K.Leeson	1	0	30	2	2	2	4		1	2	0	3		0
156	Melkus/K.Leeson	1		57	2	2		1		2	2	1	4		1
157	Melkus/K.Leeson	1	0	25	2	1	1	2		7	11	0	3	0	0
158	Melkus/K.Leeson	1	0	40	2	2	3	4		7	5	0	2	0	0
159	Melkus/Krall	1	1	44	2	2	1	4		6	2	0	1	1	2
160	Melkus/Krall	1	0	50	2	1	1	3		2	6	0	3	1	2
161	Melkus/McLaughlin	1	1	19	2	2	1	4		6	10	0	3		1
162	Melkus/McLaughlin	1	0	29	2	1	2	2		1	5	0	2	0	5
163	Melkus/Krall	1	0	24	2	2	1	3		6	12	0	2	0
164	Price/Roberts	1	1	59	2	1	1	5		1	1	1	3	0	3
165	Price/Simmons	1	1	34	2	2	1	1		3	1	0	3	0	0
166	Price/Simmons	1	0	44	2	5	1	1		6	8	0	3	0	3
167	Massey/Herrick	1	1	40	2	2	3	2		6	7	0	2	0	5
168	Price/Schmickrath	1	1	66	2	2	1			3	11	1	3	0
169	Price/Schmickrath	1	1	28	2	2	4	2		6	5	0	3		6
170	Price/Schmickrath	1	1	28	2	2	1	3		7	2	0	2	0	4
171	Loescher	1	0	22	2	2	1	3		2	2	0	2	0	0
172	Bronson/K.Leeson	1	1	30	2	2	4	6		1	2	1	3	1	10
173	Bronson/K.Leeson	1	1	26	2	2	1	2		7	2	0	3	1	4
174	Bronson/K.Leeson	1	0	52	2	6	2	4		3	12	1	3	0
175	Bronson/K.Leeson	1	1	42	2	2	2	4		1	11	1	2		3
176	Massey	1	0	21	2	2	1	1		6	1	0	2	0	1
177	Nguyen/Herrick	1	1	38	2	2	1	2		2	12	0	1	1	0
178	Harrell	1	1	29	2	1	1	2		3	2	0	4	0	0
179	Harrell	1	1	43	2	2	1	1		6	2	0	1	0	1
180	Loescher	1	1	28	2	2	1	2		3	1	0	3	0
181	Loescher	1	1	49	2	2	1	1		2	2	1	3	1	9
182	Colvin/Simmons	1	1	38	2	2	1	2		6	2	0	1	0	0
183	Loescher	1	1	39	2	2	2	5		1	2	0	3	1	4
184	Loescher	1	0	50	2	1	1	3		6	2	0	1	0
185	Remme	1	1	46	2	1	1	3		6	5	0	3	0	0
186	Remme	1	0		2	3	2				1		3
187	Matthews/Krall	1	0	44	2	2	2	3		6	8	0	3	0	4
188	Dewey	1	0	57	2	2	3	1		1	4	0	1	0	8
189	Sieling	1	1	35	2	2	1	3		6	2	0	3	0	2
190	Shriver/Gest	1	0	49	2	2	1	2		3	2	0	2	0	4
191	Close	1	1	19	2	2	1	2		1	2	0	2	0	3
192	Close	1	0	21	2	2	1	2		6	2	0	1	0	12
193	Close	1	1	46	2	2	1	1		6	2	0	3	0	0
194	Close	1	1	51	2	2	1	1		2	2	1	3	0	0
195	Mock/McLaughlin	1	1	44	2	2	1	2		2	1	0	4	1	1
196	Newby	1	0	20	2	2	1	1		6	3	0	2	0	0
197		1	1	46	2	2	1	1		2	11	1	3	0	2
198	Massey/Miller	1	0	27	2	2	1	1		2	6	0	3	1	2
199	Massey/Miller	1	0	41	2	2	2	2		1	11	0	1	0
200	Massey/Herrick	1	1	56	2	2	1	2		2	12	0	3	1	3
201	Massey/Colvin	1	1	30	2	1	1	3		6	2	0	3	0	3
202	Massey/Miller	1	0	42	2	2	1	5		2	12	0	3	0	6
203	Massey	1	0	87	2	1	1	2		4	8	0	1	0	9
204	Massey/Herrick	1	0	57	2	3	1	1		3	11	0	4	0	3
205	Massey/Herrick	1	0	37	2	1	2	2		6	7	0	1	0	12
206	Stansbury	1	0	29	2	2	1	2		3	7	1	2	0	0
207	Stansbury	1	1	36	2	2	1	4		2	2	0	3	1	3
208	Stansbury	1	0	37	2	1	2	3	6	6	2	0	1	0	4
209	Stansbury	1	0	28	2	1	5	5	1	1	1	0	1	1	12
210	Stansbury	1	1	35	2	1	1	3	2		8	0	3	1	1
211	Stansbury	1	1	31	2	2	1	1		6	12	0	3	0	3
212	Stansbury	1	1	34	2	2	1	3		3	11	0	1	0	2
213	Stansbury	1	0	21	2	2	1	1		6	5	0	2	0	0
214	Stansbury	1	1	56	2	2	1	1		3	2	0	2	0	3
215	Stansbury	1	0	29	2	2	2	3		5	12	0	1	0	2
216	Stansbury	1	0	58	2	5	1	3		3	1	0	3
217	Stansbury	1	1	21	2	2	2	2		1	8	0	1	0
218	Stansbury	1	1	45	2	2	2	1		1	5	1	3	0	0
219	Stansbury	1	0	20	2	1	1	2		6	12	1	3	0	5
220	Stansbury	1	0	37	2	1	2	1		6	11	0	2	1
221	Stansbury	1	0	51	2	1	1	2		2	12	1	3	0
222	Stansbury	1	0	65	2	1	5	4		1	12	1	1	1	6
223	Stansbury	1	1	34	2	2	1	3		6	1	0	3	0	0
224	Stansbury	1	0	48	2	2	5	4		1	12		1		12
225	Stansbury	1	1	20	2	2	1	3		1	2	1	1	1	8
226	Stansbury	1	0	54	2	1	1	2		6	12	0	4
227	Stansbury	1	0	31	2	1	1	2		6	12	0	3	0	0
228	Lidhar	1	1	62	2	2		1		3	11	0	3	0	3
229	Lidhar	2			2
230	Lidhar	1	0		2	2	1	2		6	5	0	3	0	2
231	Lidhar	1	1	25	2	2	1	2		2	2	0	3	0	2
232	Lidhar	1	1	44	2	2	1	1		2	11	0	2	0	3
233	Padalecki	1	0	64	2	1	1	2		6	11	0	2	0	1
234	Lidhar	1	1	31	2	1	4	5		1	12	0	4	1	0
235	Lidhar	1	1	23	2	1	1	2		6	12	0	2	1	0
236	Padalecki	1	1	69	2	2	1	2		3	2	0	3	0	1
237	Lidhar	1	0	47	2	6		3		2	2	0	1	0	0
238	Lidhar	1	0	38	2	2	1	1		3	12	0	4	0	0
239	Padalecki	1	0	61	2	1	2	3		1	11	0	1	1	4
240	Padalecki	2			2
241	Massey	1	1	40	2	2	1	2		6	7	1	2	0	5
242	Padalecki	1	1	23	2	2	1	2		3	12	0	3	0	0
243	Padalecki	1	1	55	2	2	2	1		2	12	0	4	0	3
244	Campbell/Gest	1	1	38	2	2	1	1		4	11	0	4	0	4
245	Campbell/Gest	1	0	62	2	2	1	5		1	1	0	4	1	1
246	Campbell/Richman	1	1	62	2	2	1	1		6	3	0	1	1	0
247	Campbell/Richman	1	0	31	2	2	1	1		2	6	0	3	0	0
248	Padalecki/Gest	1	0	53	2	2	2	2		4	2	0	2	0	1
249	Lidhar	1	1	60	2	1	1	4		2	12	0	3	0	3
250	Lidhar	1	1	54	2	2	1	1		4	5	1	3	0	1
251	Lidhar	1	0	87	2	1	1	5		4	12	0	3	1	0
252	Lidhar	1	1	24	2	2	1	1		6	2	0	2	0	0
253	Lidhar	1	1	20	2	2	1	2		6	12	0	2	0	0
254	Lidhar	1	1	51	2	2		1		2	10	0	2	1	1
255	Lidhar	1	1	31	2	2	1	2		3	12	1	2	0	0
256	Lidhar	2			2
257	Lidhar	1	0	52	2	6	1	1		1	3	0	3	0	6
258	Pupo	2			2
259	Pupo	2			2
260	Pupo	2			2
261	Pupo	1	0	46	2	2	2	2		6	3	0	2	0	6
262	Pupo	1	0	81	2	1	1	1		12	12	1	1	0	0
263	Pupo	1	1	48	2	2	1	1		2	2	0	3	1	3
264	Pupo	1	1	58	2	2	2	1			11	0	2	1	6
265	Pupo	1	1	59	2	2	1	3		4	8	1	3	0	0
266	Pupo	1	1	53	2	6	1	3		6	12	0	3	0	0
267	Pupo	1	1	50	2	2	1	3		6	1	0	3	0	0
268	Pupo	1	1	54	2	1	2	4		4	7	0	2	1	3
269	Pupo	1	1	55	2	6	1	1		3	12	0	2	0	0
270	Pupo	1	0	52	2	1	1	4		2	8	0	2	0	6
271	Padalecki	1	1	34	2	2	1	2		2	2	0	3	0	0
272	Diaz	2			2
273	Diaz	1	0	24	2	2	3	2		1	11	0	2	1	3
274	Diaz	1	1	25	2	2	3	1		6	12	0	1	0	3
275	Diaz	1	0	39	2	5	1	2		6	12	0	2	0	1
276	Diaz	1	1	41	2	1	2	2		6	12	0	1	0	6
277	Diaz	2			2
278	Diaz	2			2
279	Barasa	1	1	26	2	2	1	2		6	2	0	3	0	2
280	Podalecki/Hensley	1	1	45	2	2	3	2		6	12	0	1	0	4
281	Barasa	1	1	26	2	2	1	4		3	4	1	2	0	4
282	Baum	1	0	39	2	2	1	1		3	2	0	2	0	0
283	Diaz	1	1	26	2	1,2	1	3		3	3	0	3	0	0
284	Diaz	2	1	19	2	2	1	2		3	12	0	1	0	0
285	Padalecki/Hensley	1	0	34	2	2	1	2			8	0	3	0	0
286	Barasa	1	1	35	2	2	1	3		3	2	0	1	0	2
287	Ha/Pfeifer	1	0	43	2	1	1	1		6	5	0	1	0	9
288	Ha	1	1	27	2	2	1	2		1	2	1	2	0	0
289	Ha	1	1	39	2	1	1	2		2	10	1	4	1	3
290	Ha	1	1		2
291	Ha	1	0	51	2	2	2	1		6	1	0	2	0	3
292	Ha	1	0	44	2	2	2	2		6	12	0	1	0	4
293	Ha	1	1	41	2	2	1	1		2	5	0	1	1	0
294	Ha	1	1	62	2	5	1	3		4	1	0	3	1	4
295	Stansbury	1	1	60	2	2	2	2		3	11	1	3	0	3
296	Stansbury	1	0	39	2	2	3	2		6	12	0	2	0	3
297	Stansbury	1	1	43	2	2	1	1		2	5	0	3	1	1
298	Stansbury	1	1	30	2	5	1	3		1	4	1	1	0	6
299	Stansbury	1	1	43	2	2	1	2		6	12	0	3	0	0
300	Stansbury	1	1	46	2	2	1	3		6	11	0	1	0	12
301	Stansbury	1	1	28	2	2	1	2		3	12	0	1	0	4
302	Stansbury	1	0	30	2	6	2	2		1	3	0	1	0	1
303	Stansbury	1	0	68	2	2	2	2		4	7	0	3	1
304	Stansbury	1	0	66	2	2	1	1		3	11	0	3	0	1
305	Stansbury	1	1	52	2	2	1	2		6	12	0	4	0	0
306	Stansbury	1	1	43	2	1	1	2		6	2	0	2	0	1
307	Stansbury	1	1	54	2	6	5	5		1	3	0	3	0	9
308	Stansbury	1	0	31	2	6	1	3		2	3	0	4	0	0
309	Stansbury	1	1	60	2	5	1	2		2	2	0	2	1	1
310	Ha	1	1	59	2	1	1	3		3	9	1	4	0	0
311	Stansbury	1	1	60	2		2	2		2	12	0	3	1	2
312	Stansbury	1	0	19	2	2	1	2		6	3	0	3	0	0
313	Stansbury	1	1	24	2	2	1	2		6	2	0	3	0	3
314	Stansbury	1	0	64	2	1	1	1		3	3	0	2	0	0
315	Stansbury	1	0	24	2	1	4	3		5	12	0	1	1	10
316	Stansbury	1	0	27	2	2	4	2		3	12	0	4	1	0
317	Stansbury	1	1	65	2	2	3	2		1	12	0	2
318	Stansbury	1	1	65	2	2	1	1		3	3	0	1		3
319	Stansbury	1	0	54	2	1	1	2		6		0	2	0
320	Stansbury	1	0	63	2	1	1	3	2		1	0	4	1	0
321	Stansbury	1	0	38	2	2	4	1		6	12	0	1	0	3
322	Stansbury	1	0		2	2	2	2	2	6	11	0	2	0	2
323	Stansbury	1	1	47	2	5	1	2		2	9	1	3	0	0
324	Stansbury	1	1	43	2	2	1	2		2	5	1	4		0
325	Stansbury	1	1	55	2	2	1	3		4	5	0	1
326	Lidhar	1	1	28	2	1	1	3		3	2	1	3	0	0
327	Lidhar	1	0	18	2	2	1	2		4	4	0	3	0	4
328	Lidhar	2			2
329	Lidhar	2			2
330	Lidhar	2			2
331	Lidhar	1	0	20	2	2	1	1		6	1	0	3	0	0
332	Lidhar	2			2
333	Lidhar	1	0	25	2	2	1	2		6	12	0	2	0	3
334	Lidhar	1	0	58	2	5	1	3		2	10	0	3	0	12
335	Lidhar	1	1	44	2	5	2	1		3	5	0	3	1	6
336	Lidhar	1	1	29	2	2	1	1		2	2	1	3	1	3
337	Lidhar	1	1	57	2	2	1	2		2	12	0	2	0	4
338	Lidhar	1	0	44	2	2	1	3		2	3	0	2	1	3
339	Lidhar	1	1	29	2	2	2	3		1	2	1	3	1	8
340	Lidhar	1	1	44	2	2	1	1		2	8	0	4	0	1
341	Lidhar	1	1	28	2	2	1	3		3	12	0	4	0	3
342	Lidhar	1	1	43	2	2	1	2		6	11	0	1	0	3
343	Lidhar	1	1	37	2	2	1	3		2	12	1	3	1	5
344	Lidhar	2			2
345	Remme	1	1	42	2		1	2		2	1	0	3	0	3
346	Lidhar	1	1	33	2	1	2	4		1	3	0	1	1	4
347	Lidhar	1	1	49	2	1	1	3		2	12	1	3	0	3
348	Pupo	2			2
349	Pupo	2			2
350	Pupo	1	0	35	2	2	2	4		6	1	0	1	0	4
351	Pupo	1	1	21	2	2	1	2		6	1	0	2	0	2
352	Pupo	1	1	46	2	2	1	2		2	10	0	3	1	2
353	Diaz	1	0	49	2	1	3	3		1	12	0	2	1	0
354	Diaz	1	1	44	2	1	2	2		2	1	1	3	0	0
355	Diaz	1	0	35	2	1	1	2		2	3	0	1	0	3
356	Diaz	1	1	51	2	1	1	1		1	10	1	4	0	1
357	Diaz	1	0	62	2	1	1	3		6	8	0	1	0	4
358	Diaz	1	1	25	2	2	2	3		1	12	0	2	0	0
359	Diaz	1	0	55	2	5	1	2		6	12	0	2	0	2
360	Quintanilla	1	0	52	2	5	1	2		6	8	0	3	0	4
361	Quintanilla	1	0	55	2	2	1	2		2	12	0	3	0	0
362	Quintanilla	1	0	45	2	2	1	1		6	3	0	2	0	3
363	Quintanilla	1	0	59	2	2	1	1		6	2	0	3	0	2
364	Quintanilla	1	1	66	2	2	2	3		4	12	0	3	0	0
365	Quintanilla	1	1	45	2	1	3	3		3	0	0	4	0	2
366	Quintanilla	1	0	25	2	1	1	3		2	2	0	3	0	0
367	Quintanilla	1	0	27	2	2	1	2		3	11	0	3	0	2
368	Quintanilla	1	1	28	2	2	1	2		2	10	0	3	1	1
369	Quintanilla	1	0	55	2	2	2	3		3	2	0	2	0	0
370	Quintanilla	1	1	33	2	2	1	2		6	3	0	3	0	2
371	Quintanilla	1	1	30	2	2	1	2		2	11	0	3	1	2
372	Quintanilla	1	0	49	2	1	1	2		6	7	0	2	0	1
373	Quintanilla	1	0	38	2	2	2	2		6	3	0	1	0	3
374	Barasa	3			2
375	Barasa	1	1	33	2	2	1	1		2	1	0	4	1	5
376	Barasa	4			2
377	Barasa	1	1	72	2	1	2	5		1	3	0	1	0	25
378	Quintanilla	1	1	45	2	2	1	2		2	11	1	3	0	3
379	Quintanilla	1	0	50	2	1	1	1		2	3	0	4	0	0
380	Quintanilla	2			2
381	Quintanilla	1	1	42	2	2	1	2		3	11	0	1	0	0
382	Quintanilla	2			2
383	Quintanilla	1	1	57	2	3	3	1		1	1	0	3	1	6
384	Quintanilla	1	0	58	2	1	3	1		1	8	1	3	0	3
385	Quintanilla	1	0	28	2	1	3	4		6	5	0	1	0	3
386	Quintanilla	1	1	40	2	1	2	2		12	0	0	3	0	2
387	Quintanilla	1	1	64	2	1	1	3		1	2	1	3	1	12
388	Quintanilla	1	1	51	2	2	1	1		6	3	0	1	0	0
389	Quintanilla	1	0	70	2	2	4	5		4	12	1	1	0	1
390	Quintanilla	1	1	21	2	2	1	2		3	8	0	3	0	0
391	Quintanilla	1	1	36	2	2	1	1		3	11	0	3	0	2
392	Quintanilla	2			2
393	Quintanilla	1	0	57	2	1	1	3		4	12	0	4	0	0
394	Quintanilla	1	1	39	2	1	1	2		1	11	0	1	1	2,3
395	Stansbury	1	1	39	2	1	2	4		4	12	0	3	0	4
396	Stansbury	1	0	56	2	2	1	4		2	1	0	3	0	4
397	Stansbury	1		61	2	2	1	1		4	12	0	1	0	4
398	Stansbury	1	0	55	2	1	1	3		2	5	0	1	1	3
399	Stansbury	1	1	57	2	2	3	1		6	2	0	3	0	2
400	Stansbury	1	0	33	2	2	2	2		6	2	0	3	0	0
401	Stansbury	1	0	76	2	2	1	2		4	11	1	1	1	4
402	Stansbury	1	0	18	2	2		2		6	1	0	1	0	7
403	Stansbury	1	1	21	2	5	1	3		6	12	0	2	0	4
404	Stansbury	1	0	52	2	5	5	2		1	1	1	3	1	10
405	Stansbury	1	1	62	2	1	3	5		6	11	1	1	1	9
406	Stansbury	1	1	48	2	1	1	1		4	1	0	3	1	2
407	Stansbury	1	0	55	2	1	4	5		1	11	0	1	1	6
408	Stansbury	1	1	37	2	2	1	2		6	12	0	1	0	0
409	Stansbury	1	0	76	2	1	1	2		4	12	0	2	0	2
410	Stansbury	1	0	42	2	2	1	2		2	3	0	2	1	0
411	Stansbury	1	0		2	1	1	1		6	8	0	2	0	6
412	Stansbury	1	0	58	2	2	1	1		2	2	1	3	0	1
413	Stansbury	1	0	66	2	2	1	1		3	3	0	3	0	4
414	Stansbury	1	1	47	2	2	1	1		2	10	1	4	1	2
415	Brunson	1	1	32	2	2	1	1		6	3	0	2	0	0
416	Stansbury	1		43	2	2	1	2		2	4	1	2	0
417	Stansbury	1	1	47	2	1	2	3		2	3	1	3	0	2
418	Stansbury	1	0	61	2	1	1	1		6	12	0	2	0	4
419	Stansbury	1	1	60	2	2	1	2		1	12	0	1	1	4
420	Stansbury	1	0	36	2	2	2	3		2	12	1	4	0	0
421	Stansbury	1	1	31	2	2	1	3		1	6	1	1		4
422	Stansbury	1	0	21	2	2	2	2		2	2	0	4	0	2
423	Stansbury	1	1	34	2	2	1	2		3	12	0	4	0	1
424	Stansbury	1	0	49	2	2	2	2		1	3	0	3	1	6
425	Stansbury	1	1	82	2	2	1	1		3	8	0	3	0	2
426	Brunson	1	1	53	2	2	3	2		1	3	0	2	1	3
427	Newby	2			2
428	grant	2			2
429	Newby	1	0	56	2	2	1	2		6	12	0	1	0	6
430	Schmid/ k. leeson	1	0	35	2	2	2	2		1	2	0	3	1	3
431	Schmid/ k. leeson	1	0	40	2	2	1	4		6	1	0	2	0
432	Schmid/ k. leeson	1	1	50	2	2	2	3		1	12	1	3	1	4
433	Schmid/ k. leeson	1	0	43	2	2	1	2		2	5	1	4	0
434	Schmid/ k. leeson	1	0	48	2	1	3	1		6	12	0	1	0	7
435	Schmid/ k. leeson	1	0	37	2	1	1	3		6	12	0	1	0	3
436	Pupo	1	1	76	2	2	1	1		4	12	0	3	0	2
437	Pupo	1	1	45	2	2	1	1		6	2	0	4	0	2
438	Pupo	1	0	25	2	2	0	2		1	12	0	2	0	6
439	Pupo	1	1	53	2	1	1	2		1	12	0	1	0	0
440	Pupo	2			2
441	Pupo	1	1	44	2	6	1	1		2	5	1	4	0	1
442	Pupo	2			2
443	Pupo	1	0	34	2	2		3		3	11	0	3	1	6
444	Pupo	1	1	19	2	1	1	1		3	6	0	2
445	Pupo	1	0	34	2	2	2	3		2	5	0	3	0	0
446	Pupo	1	0	65	2	2	1	1		4	12	0	3	1	3
447	Pupo	1	1	50	2	1	4	3		1	3	0	3	0	2
448	Pupo	1	0	46	2	2	1	3		6	3	0	3	0	1
449	Pupo	1	0	46	2		1	2		12	0		3	0	1
450	Pupo	1	0	30	2	1	3	2		6	3	0	3	0	0
451	Schmid/McLaughin	1	0	38	2	2	1	3		2	5	0	4	0	0
452	Diaz	1	1	47	2	2	1	2		3	7	0	3	0	1
453	Su	1	1	38	2	5				2	11	0	2	0	2
454	Su	2			2
455	Newby/Herrick	2			2
456	Diaz	2			2
457	Diaz	2			2
458	Barasa	1	1	53	2	1	2	3		6	1	0	4	0	2
459	Barasa	1	1	59	2	2	1	1		1	2	0	2	1	4
460	Barasa	1	1	63	2	2	1	2		2	1	0	3	0	0
461	Barasa	1	1	46	2	1	1	3		3	12	0	4	0	3
462	Barasa	1	0	51	2	1	1	3		2	1	0	4	0	0
463	Barasa	1	1	24	2	5	3	2		3	2	0	2	0	1
464	Barasa	2			2
465	Barasa	1	0	57	2	5	1	2		6	10	0	3	0	0
466	Barasa	2			2
467	Barasa	1	1		2	2	2	2		6	11	0	2	0	0
468	Barasa	1	1	28	2	2	1	2		3	12	0	3	0	1
469	Diaz	2			2
470	Diaz	1	0	32	2	2	1	3		3	12	0	3	0	8
471	Diaz	1	0	26	2	5	1	2		6	12	0	2	0	0
472	Melkus/Diaz	1	0	71	2	1	2	2		1	3	0	1	0	0
473	Melkus/Diaz	1	0	32	2	1	3	4		1	3	0	1	1	9
474	Barasa	1	0	42	2	1	1	1		6	2	0	3	0	0
475	Barasa	1	0	30	2		1	2		6	2	0	2	0	2
476	Barasa	1	0	38	2	2	1	1		3	12	0	1	0	0
477	Lidhar	1	0	28	2	1	3	1		6	10	0	3	1	6
478	Lidhar	1	1	59	2	2	1	2		2	3	0	2	1	4
479	Lidhar	1	0	43	2	5	3	4		5	5	0	1	0	9
480	Lidhar	1	1	68	2	2	1	1		3	12	0	2	0	6
481	Lidhar	1	1	84	2	2	1	1		3	1	1	2	0	2
482	Lidhar	1	0	21	2	2	3	1		2	12	0	2	0	12
483	Lidhar	1	1	68	2	2	1	3		4	1	1	1	1	3
484	Lidhar	1	0	39	2	2	1	2		6	3	0	4	0	12
485	Lidhar	1	1	27	2	2	1	2		6	2	0	1	0	6
486	Lidhar	2			2
487	Lidhar	2			2
488	Brunson/Simmons	1	1	41	2	1	5	4		1	3	0	4	0	9
489	Brunson/Simmons	1	0	37	2	1	1	1		6	7	0	1
490	Brunson/Simmons	1	1	36	2	5	1	2		2	10	0	3	0	0
491	Remme	1	1	33	2	2	1	2		6	5	0	1	0	1
492	Remme	1	1	40	2	2	1	1		6	2	0	1	0	0
493	Remme	1	1	53	2	1	1	4		3	1	1	3	1	2
494	Loesher	1	0	29	2	2	1	2		2	2	1	3	0	4
495	Schmid/Gest	1	1	33	2	1	1	4		1	2	0	2	0	1
496	Schmid/Gest	1	0	39	2	2	1	2		6	3	0	3	0	0
497	Melkus/Richman	1	0	53	2	1	1	4		2	12	0	3	0	3
498	Schmid/Richman	1	0	29	2	2	1	1		6	11	0	3	0	0
499	Melkus/Richman	2			2
500	Schmid/Richman	1	0	22	2	2	1	2		2	1	0	3	0	1
501	Lidhar	1	1	21	2	1	2	2		4	4	0	3	1	3
502	Lidhar	1	1	22	2	2	1	3		2	12	0	3	1	4
503	Lidhar	2			2
504	Lidhar	2			2
505	Lidhar	1	1	58	2	2	1	1		3	2	1	3	0	4
506	Diaz	2			2
507	Diaz	2			2
508	Loescher	1	1	40	2	2	1	1		6	11	0	3	0	2
509	Melkus/Summers	1	1	34	2	2	1	1		3	12	0	4	0	3
510	Diaz	2			2
511	Diaz	1	1	22	2	2	1	1		6	12	0	3	0	4
512	Diaz	3			2
513	Loescher	1	1	32	2	6	2	2		6	2	0	4	0	0
514	Quintanilla	1	1	61	2	2	1	1		3	11	0	1	0	0
515	Quintanilla	1	1	57	2	2	1	3		6	10	0	1	0	2
516	Quintanilla	1	0	69	2	2	1	1		3	2	0	3	0	0
517	Quintanilla	1	1	62	2	2	2	2		1	8	0	1	1	6
518	Quintanilla	2			2
519	Quintanilla	1	1	31	2	5	1	4		6	2	0	1	0	0
520	Quintanilla	1	1	52	2	1	1	2		2	12	0	2	0	0
521	Quintanilla	2			2
522	Quintanilla	2			2
523	Quintanilla	1	0	26	2	1	1	1		6	3	0	3	0	0
524	Quintanilla	1	0	23	2	1	1	1		6	12	0	4	0	0
525	Quintanilla	1	1	21	2	1	1	1		6	1	0	4	0	0
526	Quintanilla	2			2
527	Quintanilla	1	1	20	2	2	1	2		3	3	0	4	0	3
528	Quintanilla	1	1	68	2	2	1	2		6	3	0	2	0	0
529	Quintanilla	2			2
530	Quintanilla	1	1	24	2	1	1	2		6	12	0	3	0	1
531	Quintanilla	1	0	51	2	1	2	2		1	3	0	1	0	3
532	Barasa	1	0	51	2	1	1	1		3	1	0	3	0	0
533	Barasa	2			2
534	Barasa	1	1	52	2	2	1	1		2	11	0	4	0	3
535	Barasa	3			2
536	Barasa	1	0	63	2	2	1	1		3	10	0	1	0	0
537	Diaz	2			2
538	Barasa	1	0	67	2	1	1	3		4	2	0	2	1	3
539	Barasa	1	0	59	2	2	1	2		4	3	0	4	0	2
540	Barasa	4			2
541	Barasa	1	0	26	2	2	1	1		6	3	0	1	0	6
542	Barasa	1	1	22	2	2	1	2		3	2	0	3	0	3
543	Barasa	1	1	46	2	5	1	1		2	11	0	3	0	1
544	Barasa	1	1	22	2	2	1	2		6	1	0	3	0	2
545	Barasa	1	0	56	2	1	1	3		6	8	0	3	0	6
546	Barasa	1	1	25	2	2	1	3		3	11	0	3	0	4
547	Barasa	1	1	46	2	2	1	1		6	12	0	3	0	3
548	Barasa	2			2
549	Barasa	4			2
550	Barasa	4			2
551	Barasa	2			2
552	Barasa	1	0	42	2	2	1	2		2	11	0	3	0	2
553	Barasa	1	1	24	2	2	3	1		1	2	0	4	0	2
554	Barasa	1	1	49	2	2	1	4		1	12	0	2	0	2
555	Barasa	1	1	55	2	2	1	2		1	12	0	2	1	3
556	Barasa	1	0	59	2	2	4	2		6	1	0	3	0	4
557	Barasa	2			2
558	Barasa	1	0	21	2	2	4	2		6	11	0	1	0	3
559	Ha	1	1	43	2	1	1	2		2	12	0	3	0	0
560	Ha	1	0	30	2	2	1	2		2	3	0	1	1	4
561	Ha	1	0	41	2	1	2	3		2	11	0	3	0	4
562	Ha	1	0	62	2	1	5	5		1	8	0	2	1	3
563	Ha	1	1	57	2	2	1	3		6	11	0	2	0	1
564	Ha	1	1	52	2	1	1	3		6	2	0	2	0	3
565	Ha	1	1	31	2	1	4	3		6	10	0	4	1	0
566	Ha	1	1	55	2	2	1	2		6	3	0	3	0	0
567	Ha/Loescher	1	0	25	2	1	1	3		6	12	0	1	0	1
568	Ha/Loescher	1	1	31	2	2	1	1		3	12	0	2	0	6
569	Ha/Hensley	1	1	35	2	1	1	3		6	9	0	3	0	0
570	Stansbury	1	1	30	2	2	1	2		6	12	0	3	0	0
571	Stansbury	1	1	35	2	2	1	3		3	7	1	4	0	4
572	Stansbury	1	0	47	2	2	5	4		1	12	1	3	1	10
573	Stansbury	1	0	28	2	2	2	1		6	3	0	1	0	0
574	Stansbury	1	1	28	2	2	1	3		6	12	1	3	0	1
575	Stansbury	1	0	30	2	2	2	3		3	12	1	2	0	3
576	Stansbury	1	0	59	2	1	1	2		6	2	0	1	0	2
577	Stansbury	1	1	18	2	2			6		12	0	2	0
578	Stansbury	1		24	2	1		2		2	11	0	1	0	0
579	Stansbury	1	1	29	2	1	1	3		6	4	0	3	0	2
580	Stansbury	1	0	51	2	2	2	2		6	1	0	1	0	0
581	Stansbury	1	0	54	2	1	1	2		6	3	0	2	0	1
582	Stansbury	1	0	45	2	2	1	3		2	5	0	3	0	0
583	Stansbury	1	0	31	2	2	1	2		5	1	1	4	0	3
584	Stansbury	1	1	56	2	2	1	3	2		8	0	3	0	1
585	Stansbury	1	1	30	2	6	3	4		6	12	0	3	0	3
586	Stansbury	1	1	46	2	2	1	3		6	12	0	2	0	3
587	Stansbury	1	0	53	2	2	1	2		6	12	0	3	0	3
588	Stansbury	1	1	56	2	2	1	2		3	12	1	3	0	0
589	Stansbury	1	0	27	2	4	2	3		6	12	0	1	0	3
590	Stansbury	1	0	31	2	6	1	3		2	12	1	4	1	0
591	Stansbury	1	0	50	2	2	0	1		6	12	0	3	0
592	Stansbury	1	1	25	2	2	1	1		2	2	0	4	0	3
593	Stansbury	1	1	50	2	1	1	1		2	2	0		0	0
594	Stansbury	1	1	83	2	2	1	3		3	2		3	0	3
595	Stansbury	1	1	33	2	2	1	1		3	6	0	1	0	1
596	Stansbury	1	1	24	2	1	1	3		3	5	0	1	0	0
597	Stansbury	1	0	24	2	1	1	1		3	12	0	3	0	0
598	Stansbury	1	1	26	2	2	1	2		6	2	0	3	0	4
599	Stansbury	1		35	2	2	1	2		6	3	0	1	0	4
600	Stansbury	1	0	63	2	2	5	1		2	11	0	1	1	1
601	Stansbury	1	1	18	2	2	1	5		6	12	0	1	0
602	Stansbury	2
603	Pupo	1	0	46	2	2	2	1		6	12	0	1	0	0
604	Pupo	1	0	64	2	2	1	2			2	0	4	0	4
605	Pupo	1	0	52	2	2	1	2		6	8	0	3	0	0
606	Pupo	2
607	Pupo	1	1	51	2	2	1	3		3	11	0	3	0	0
608	Pupo	2
609	Pupo	1	1	62	2	2	2	3		2	8	0	3	0	0
610	Pupo	1	1	33	2	2	2	2		6	4		2	0
611	Pupo	1	1	54	2	2	1	3		2	12	0	3	1	2
612	Pupo	1	1	24	2	1	1			6	8	0	4	0	0
613	Pupo	1	0	58	2	1	1	2		2	2	0	1	0	1
614	Pupo	2
615	Pupo	1	0	34	2	5	1	3		3	12	0	2	0	0
616	Pupo	2
617	Pupo	1	1	25	2	2	1	3		6	3	0	2	0	0
618	Pupo	1	0	22	2	2	2	3		6	2	0	3	0	4
619	Pupo	1	1	20	2	6	1	1		6	11	0	4	0	0
620	Bronson/Summers	1	0	56	2	1	1	5		2	4	0	2	1	4
621	Diaz	3
622	Diaz	3
623	Diaz	3
624	Diaz	1	0	48	2	2	1	1		2	1	0	3	1	2
625	Diaz	1
626	Diaz	3
627	Diaz	2
628	Diaz	4
629	Diaz	3
630	Quintanilla	1	1	36	2	2	4	3		3	12	1	4	0	3
631	Quintanilla	1	0	52	2	2	2	2		6	11	0	1	0	4
632	Quintanilla	2
633	Quintanilla	3
634	Quintanilla	2
635	Quintanilla	2
636	Quintanilla	1	1	35	2	2	1	4		6	12	0	1	0	1
637	Quintanilla	2
638	Quintanilla	1	0	25	2	2		2		2	12	0	3	0	6
639	Quintanilla	2
640	Quintanilla	1	0	28	2	5	1	2		4	12	0	3	0	2
641	Quintanilla	1	0	52	2	5	1	3		6	11	0	2	0	0
642	Quintanilla	1	1	75	2	2	1	1		6	3	0	1	0	0
643	Quintanilla	1	1	57	2	1	1	1		3	5	0	1	0	4
644	Quintanilla	3
645	Quintanilla	2
646	Quintanilla	2
647	Quintanilla	3
648	Quintanilla	1	0	18	2	2	1	1		6	3	0	3	0	1
649	Barasa	2
650	Barasa	1	1	48	2	2	1	2		2	4	0	4	0	2
651	Barasa	1	0	47	2	2	1	3		2	11	0	3	0	1
652	Barasa	1	1	56	2	2	1	1		2	8	0	3	0	1
653	Barasa	1	0	61	2	2	1	1		6	7	0	3	0	2
654	Barasa	2
655	Barasa	2
656	Barasa	3
657	Barasa	1	1	26	2	2	1	2		6	2	0	3	0	4
658	Barasa	1	1	56	2	2	1	1		3	2	0	3	0	9
659	Barasa	2
660	Barasa	1	0	36	3	1	1	3		1	7	0	1	0	12
661	Barasa	1	0	26	2	2	1	3		2	1	0	4	1	2
662	Barasa	1	0	54	2	2	3	2		1	11	0	1	1	4
663	Barasa	2
664	Barasa	1	1	46	2	2	1	2		6	2	0	1	0	4
665	Barasa	1	1	39	2	2	2	2		2	2	0	3	1	3
666	Barasa	1	1	44	2	2	1	1		6	5	0	4	0	0
667	Barasa	2
668	Barasa	2
669	Barasa	1	0	27	2	2	2	2		6	2	0	1	0	3
670	Barasa	1	1	24	2	2	1	1		4	11	0	3	0	4
671	Barasa	1	1	30	2	2	5	3		1	12	0	3	1	0
672	Barasa	1	0	24	2	2	2	2		6	12	0	3	0	3
673	Barasa	1	0	53	2	2	1	1		6	1	0	3	0	0
674	Barasa	2
675	Barasa	1	1	62	2	1	1	1		6	11	0	1	0	1
676
677
678
679
680
681
682
683
684
685
686
687
688

## Sheet: Key
Participation Status	Gender	Age	Age over 89	Race	Annual Income	Education	Health Insruance	Question 7Question 8		Question 9	Question 10	Question 11
0=Participated	0=male		1=yes	1=caucasian/white	1=0-$20k	1=less than High School	1=Private Insurance	1=chest pain	0=No	1=None	0=No	0=$0 (I would not be willing to pay a co-payment)
1=Patient Refused	1=female		2=no	2=Hispanic	2=20,001-$20K	2=High School Graduate	2=Nueces Aid (clinic card)	2=abdominal pain	1=Yes	2=1	1=Yes	1=$5
2=Medicaly Unstable				3=Native American	3=40,001-$60k	3=Some College	3=Medicaid	3=Injury		3=2-4		2=$10
3=Cognitively impaired				4=Asian	4=60,001-$80k	4=College Graduate	4=Medicare	4=fever		4=5 or more		3=$25
				5=Non-Hispanic/Black	5=80,001 or more	5=Any Post Graduate Work	5=Self Insured	5=back pain				4=$50
				6=Other			6=None	6=vomiting				5=$75
								7=shortness of breath				6=$100
								8=infection				7=$125
								9=out of medicatins				8=$150
								10=headache				9=$200
								11=Pain				10=$250
								12=Other				11=$350
												12=>$500
